# Supplementary material for: N,N′-Diphenyl-1,4-phenylenediamine Antioxidant’s Potential Role in Enhancing the Pancreatic Antioxidant, Immunomodulatory, and Anti-Apoptotic Therapeutic Capabilities of Adipose-Derived Stem Cells in Type I Diabetic Rats
Source: Antioxidants (Basel). 2022 Dec 27;12(1):58. doi: 10.3390/antiox12010058 (PMC9854452; doi:10.3390/antiox12010058)
Supplement: Supplementary file 1 [file antioxidants-12-00058-s001.zip]

Archive with 1 entries (1 files):
- antioxidants-2001960-supplementary.pdf
